# Supplementary material for: SARS-CoV-2 Cellular Entry Is Independent of the ACE2 Cytoplasmic Domain Signaling
Source: Cells. 2021 Jul 17;10(7):1814. doi: 10.3390/cells10071814 (PMC8304749; doi:10.3390/cells10071814)
Supplement: Supplementary file 1 [file cells-10-01814-s001.zip]

Archive with 1 entries (1 files):
- cells-1279714-supplementary.pdf
